# Supplementary material for: Feasibility and Short-Term Outcomes of Three-Dimensional Hand-Sewn Esophago-Jejunal Anastomosis in Completely Laparoscopic Total Gastrectomy for Cancer
Source: Cancers (Basel). 2021 Sep 20;13(18):4709. doi: 10.3390/cancers13184709 (PMC8468311; doi:10.3390/cancers13184709)
Supplement: Supplementary file 1 [file cancers-13-04709-s001.zip]

Archive with 1 entries (1 files):
- cancers-1366581-supplementary.avi
